# Supplementary material for: Sparse Multivariate Analysis Reveals Dissociable White Matter Networks for Cognitive and Motor Processing Speed
Source: Brain Sci. 2026 May 19;16(5):533. doi: 10.3390/brainsci16050533 (PMC13204814; doi:10.3390/brainsci16050533)
Supplement: Supplementary file 1 [file brainsci-16-00533-s001.zip]

Archive with 1 entries (1 files):
- brainsci-4281444-supplementary.pdf
